# Supplementary material for: Self-Controlled Feedback and Behavioral Outcomes in Motor Skill Learning: A Meta-Analysis
Source: Behav Sci (Basel). 2025 Sep 22;15(9):1291. doi: 10.3390/bs15091291 (PMC12467369; doi:10.3390/bs15091291)
Supplement: Supplementary file 1 [file behavsci-15-01291-s001.zip]

Archive with 2 entries (2 files):
- Supplementary File S1. Excluded studies with exclusion reason.docx.pdf
- Supplementary File S2. Overall I values after removal of single studies.pdf
